# Supplementary material for: Prevalence and association of Molar Incisor Hypomineralization (MIH) in patients presenting dental fluorosis: a systematic review and meta-analysis
Source: BMC Oral Health. 2026 Mar 7;26:929. doi: 10.1186/s12903-026-08052-9 (PMC13224572; doi:10.1186/s12903-026-08052-9)
Supplement: Supplementary file 1 — Supplementary Material 1. [file 12903_2026_8052_MOESM1_ESM.odt]

Table1: Search string for Pubmed database search 
Tag 
Subject Search
Search String 

Pubmed synonyms
Number of articles
#1
mih

("Molar Hypomineralization"[Mesh]) OR “MIH”
Hypomineralization, Molar
Molar Hypomineralizations
Molar Incisor Hypomineralization
Hypomineralization, Molar Incisor
Molar Incisor Hypomineralizations
Incisor Molar Hypomineralization
Hypomineralization, Incisor Molar
Incisor Molar Hypomineralizations
Molar Hypomineralization, Incisor
Incisor Hypomineralization
Hypomineralization, Incisor
Incisor Hypomineralizations
MIH

1,637 


#2
Dental fluorosis 
("Fluorosis, Dental"[Mesh]) OR "Fluorides"[Mesh]
Dental Fluorosis
Dental Fluoroses
Fluoroses, Dental
Mottled Teeth
Teeth, Mottled
Mottled Enamel
Enamel, Mottled
Mottled Enamels
Fluoride

42,092

#3
#1 AND #2 AND 
(#1) AND (#2)  
(("Molar Hypomineralization"[Mesh]) OR "MIH") AND (("Fluorosis, Dental"[Mesh]) OR "Fluorides"[Mesh])

52

Table 2: Search string for Scopus database search 
Tag 
Subject Search
Search String 
Number of articles
#1
MIH
("Molar Hypomineralization") OR (“Hypomineralization Molar”) OR (“Molar Hypomineralizations”) OR (“Molar Incisor Hypomineralization”) OR (“Hypomineralization, Molar Incisor”) OR (“Molar Incisor Hypomineralizations”) OR (“Incisor Molar Hypomineralization”) OR (“Hypomineralization Incisor Molar”) OR (“Incisor Molar Hypomineralizations”) OR (“Molar Hypomineralization Incisor”) OR (“Incisor Hypomineralization”) OR (“Hypomineralization, Incisor”) OR (“Incisor Hypomineralizations”) OR (“MIH”)

2493

#2
Dental fluorosis 
("Fluorosis Dental") OR (“Dental Fluorosis”) OR (“Dental Fluoroses”) OR (“Fluoroses Dental”) OR (“Mottled Teeth”) OR (“Teeth Mottled”)
OR (“Mottled Enamel “) OR (“Enamel Mottled “) OR (“Mottled Enamels”) OR (“Fluorides”) OR (“Fluoride”)

204,411 

#3
#1 AND #2 AND 
(#1) AND (#2) 

("Molar Hypomineralization") OR (“Hypomineralization Molar”) OR (“Molar Hypomineralizations”) OR (“Molar Incisor Hypomineralization”) OR (“Hypomineralization, Molar Incisor”) OR (“Molar Incisor Hypomineralizations”) OR (“Incisor Molar Hypomineralization”) OR (“Hypomineralization Incisor Molar”) OR (“Incisor Molar Hypomineralizations”) OR (“Molar Hypomineralization Incisor”) OR (“Incisor Hypomineralization”) OR (“Hypomineralization, Incisor”) OR (“Incisor Hypomineralizations”) OR (“MIH”) AND ("Fluorosis Dental") OR (Fluoride) OR (“Dental Fluorosis”) OR (“Dental Fluoroses”) OR (“Fluoroses Dental”) OR (“Mottled Teeth”) OR (“Teeth Mottled”)
OR (“Mottled Enamel “) OR (“Enamel Mottled “) OR (“Mottled Enamels”) OR (“Fluorides”) 

125 


Table 3: Search string for Web of science database search 

Tag 
Subject Search
Search String 
Number of articles
#1
MIH
("Molar Hypomineralization") OR (“Hypomineralization Molar”) OR (“Molar Hypomineralizations”) OR (“Molar Incisor Hypomineralization”) OR (“Hypomineralization, Molar Incisor”) OR (“Molar Incisor Hypomineralizations”) OR (“Incisor Molar Hypomineralization”) OR (“Hypomineralization Incisor Molar”) OR (“Incisor Molar Hypomineralizations”) OR (“Molar Hypomineralization Incisor”) OR (“Incisor Hypomineralization”) OR (“Hypomineralization, Incisor”) OR (“Incisor Hypomineralizations”) OR (“MIH”)


#2
Dental fluorosis 
("Fluorosis Dental") OR (“Dental Fluorosis”) OR (“Dental Fluoroses”) OR (“Fluoroses Dental”) OR (“Mottled Teeth”) OR (“Teeth Mottled”)
OR (“Mottled Enamel “) OR (“Enamel Mottled “) OR (“Mottled Enamels”) OR (“Fluorides”) OR (“Fluoride”)

 

#3
#1 AND #2 AND 
(#1) AND (#2) 

("Molar Hypomineralization") OR (“Hypomineralization Molar”) OR (“Molar Hypomineralizations”) OR (“Molar Incisor Hypomineralization”) OR (“Hypomineralization, Molar Incisor”) OR (“Molar Incisor Hypomineralizations”) OR (“Incisor Molar Hypomineralization”) OR (“Hypomineralization Incisor Molar”) OR (“Incisor Molar Hypomineralizations”) OR (“Molar Hypomineralization Incisor”) OR (“Incisor Hypomineralization”) OR (“Hypomineralization, Incisor”) OR (“Incisor Hypomineralizations”) OR (“MIH”) AND ("Fluorosis Dental") OR (Fluoride) OR (“Dental Fluorosis”) OR (“Dental Fluoroses”) OR (“Fluoroses Dental”) OR (“Mottled Teeth”) OR (“Teeth Mottled”)
OR (“Mottled Enamel “) OR (“Enamel Mottled “) OR (“Mottled Enamels”) OR (“Fluorides”) 

104
